# Supplementary material for: Paliurus ramosissimus Leaf Extract Inhibits Adipocyte Differentiation In Vitro and In Vivo High-Fat Diet-Induced Obesity Through PPARγ Suppression
Source: Pharmaceuticals (Basel). 2025 Oct 10;18(10):1515. doi: 10.3390/ph18101515 (PMC12566692; doi:10.3390/ph18101515)
Supplement: Supplementary file 1 [file pharmaceuticals-18-01515-s001.zip]

Archive with 1 entries (1 files):
- pharmaceuticals-3892769-supplementary.pdf
